# Supplementary material for: Identification of QTL for kernel weight and size and analysis of the pentatricopeptide repeat (PPR) gene family in cultivated peanut (Arachis hypogaea L.)
Source: BMC Genomics. 2023 Aug 28;24:495. doi: 10.1186/s12864-023-09568-y (PMC10463326; doi:10.1186/s12864-023-09568-y)
Supplement: Supplementary file 1 — Additional file 1: Supplementary Tables S1-S7. [file 12864_2023_9568_MOESM1_ESM.xlsx]

## Sheet: TableS1
Table S1 Primer sequences developed for INDEL marker on Arahy07
Marker position	Variant	Forward primer	Reverse primer
Arahy07.225751	GC/G	TACTCATTGGCCAATTCGCG	TGGAATGGAAAGATGATCGGG

## Sheet: TableS2
Table S2 ANOVA for HKW, KA, KL and KW in four environments
Trait	Source	DF	SS	MS	F-value	Pr>F	EstimatedVar
HKW	Model	523	401025	766.778	15.7484	0
	Block	3	13921.1	4640.36	95.3057	1.961e-05	9.2295
	Genotype	520	387104	744.431	15.2894	0	182.151
	Error	1466	71378.4	48.6893
	Total	1989	472404
KA	Model	523	343754	657.274	12.9494	0
	Block	3	10929.1	3643.04	71.7738	0	7.2207
	Genotype	520	332825	640.049	12.61	0	154.282
	Error	1466	74410.1	50.7572
	Total	1989	418165
KL	Model	523	3688.02	7.0517	15.4826	0
	Block	3	112.54	37.5135	82.3645	3.099e-06	0.0745
	Genotype	520	3575.48	6.8759	15.0968	0	1.6809
	Error	1466	667.7	0.4555
	Total	1989	4355.72
KW	Model	523	723.272	1.3829	11.0001	0
	Block	3	23.7666	7.9222	63.015	8.047e-06	0.0157
	Genotype	520	699.505	1.3452	10.7	0	0.3193
	Error	1466	184.305	0.1257
	Total	1989	907.577

## Sheet: TableS3
Table S3 Candidate genes in the QTL region from 128,473 bp to 283,082 bp on Arahy07
Gene model	Chromosome	Start	End	Annotation
Arahy.NF7AFG	Arahy.07	125446	128482	BTB POZ domain-containing protein
Arahy.I2RHN9	Arahy.07	132245	134608	Protein kinase superfamily protein
Arahy.410RPC	Arahy.07	135783	141646	DGCR14-related
Arahy.F3IAW8	Arahy.07	142474	146731	WRKY family transcription factor family protein
Arahy.P9UX8E	Arahy.07	147397	149022	scarecrow-like transcription factor PAT1-like
Arahy.YZC3AP	Arahy.07	161838	164068	Pentatricopeptide repeat (PPR) superfamily protein
Arahy.61DNWW	Arahy.07	164428	169645	glucan endo-1,3-beta-glucosidase 12-like
Arahy.N6PQGP	Arahy.07	166419	168071	Pentatricopeptide repeat (PPR) superfamily protein
Arahy.F89RUX	Arahy.07	188782	190434	Pentatricopeptide repeat (PPR) superfamily protein
Arahy.AW78ZN	Arahy.07	190999	192045	glucan endo-1,3-beta-glucosidase 12-like
Arahy.LPMM03	Arahy.07	194883	195532	transloconnat the outer membrane of chloroplasts 64-like isoform X2
Arahy.E5VRK2	Arahy.07	198844	201930	Pentatricopeptide repeat (PPR) superfamily protein
Arahy.MSR7RL	Arahy.07	204545	206197	Pentatricopeptide repeat (PPR) superfamily protein
Arahy.W1BZ4M	Arahy.07	207353	208994	glucan endo-1,3-beta-glucosidase 12-like
Arahy.PCZF7N	Arahy.07	207904	215215	Pentatricopeptide repeat (PPR) superfamily protein
Arahy.W6IL0G	Arahy.07	214266	215366	glucan endo-1,3-beta-glucosidase 12-like
Arahy.V9TT8K	Arahy.07	225165	233632	glucan endo-1,3-beta-glucosidase 12-like
Arahy.JX1V6X	Arahy.07	225487	227139	Pentatricopeptide repeat (PPR) superfamily protein
Arahy.39U4PU	Arahy.07	230456	232108	Pentatricopeptide repeat (PPR) superfamily protein
Arahy.WXD38J	Arahy.07	235951	236886	Pentatricopeptide repeat (PPR) superfamily protein
Arahy.B2SS4K	Arahy.07	237048	237500	pentatricopeptide (PPR) repeat-containing protein
Arahy.7P90FF	Arahy.07	240685	244350	Pentatricopeptide repeat (PPR) superfamily protein
Arahy.71CV4M	Arahy.07	244577	247566	pentatricopeptide (PPR) repeat-containing protein
Arahy.1XK2C4	Arahy.07	267449	269101	Pentatricopeptide repeat (PPR) superfamily protein
Arahy.17357K	Arahy.07	269604	280524	Two component signal transduction system hybrid histidine kinase response regulator with PAS sensory domain

## Sheet: TableS4
Table S4 Candidate genes in the QTL region from 283,082 bp to 671,643 bp on Arahy07
Gene model	Chromosome	Start	End	Annotation
Arahy.LFBK1H	Arahy.07	289960	300481	HEAT SHOCK PROTEIN
Arahy.P7DY53	Arahy.07	290289	290873	Fasciclin-like arabinogalactan family protein
Arahy.45J4C4	Arahy.07	317703	317927	Unknown protein
Arahy.P2ZS9F	Arahy.07	320756	322801	Pentatricopeptide repeat (PPR) superfamily protein
Arahy.D6LK4T	Arahy.07	323266	328894	calcium-transporting ATPase plasma membrane-type protein
Arahy.2CK2M8	Arahy.07	329455	335836	Nucleoporin Nup133 FNup155-like
Arahy.F2KZWM	Arahy.07	338593	341558	Sterile alpha motif (SAM) domain-containing protein
Arahy.K6KWHM	Arahy.07	347474	353235	ATP binding nucleoside-triphosphatases
Arahy.79SUWC	Arahy.07	354967	363959	ATP binding nucleoside-triphosphatases
Arahy.M20B87	Arahy.07	363836	364896	unknown protein
Arahy.NLQ59B	Arahy.07	365506	367333	LRR and NB-ARC domain disease resistance protein
Arahy.IY9G2I	Arahy.07	367581	371557	LRR and NB-ARC domain disease resistance protein
Arahy.1ZZE7Q	Arahy.07	371569	375051	ATP binding nucleoside-triphosphatases
Arahy.EZ0MZE	Arahy.07	374979	375990	unknown protein
Arahy.JFQB2B	Arahy.07	376136	382075	ATP binding nucleoside-triphosphatases
Arahy.83HYCG	Arahy.07	386093	389837	Unknown protein
Arahy.IU3Y9Z	Arahy.07	392521	393003	F-box family protein
Arahy.VEUG4Z	Arahy.07	408849	411598	phytochromobilin:ferredoxin oxidoreductase chloroplastic-like isoform X2
Arahy.CKCA5J	Arahy.07	414671	418374	Glucose-1-phosphate adenylyltransferase family protein
Arahy.5EZV1I	Arahy.07	426329	430608	transcriptional regulator STERILE APETALA-like
Arahy.LY7S5B	Arahy.07	443953	445977	F-box protein At1g30790-like
Arahy.9UY90I	Arahy.07	447423	452848	Enolase phosphopyruvate hydratase
Arahy.RQVC78	Arahy.07	447990	448503	uncharacterized protein
Arahy.Y5ZZLQ	Arahy.07	453341	458210	neutral alkaline non-lysosomal ceramidase
Arahy.TSR8I7	Arahy.07	461567	465885	ATP-dependent DNA helicase
Arahy.Q5U408	Arahy.07	466496	470231	armadillo repeat-containing protein
Arahy.V44IJD	Arahy.07	470733	473255	Chaperonin-like RbcX protein
Arahy.IAUU74	Arahy.07	476267	476605	unknown protein
Arahy.K5EKT0	Arahy.07	479599	484258	LRR and NB-ARC domain disease resistance protein
Arahy.M76BEQ	Arahy.07	485233	493974	disease resistance protein
Arahy.WQ43CN	Arahy.07	498445	501791	transmembrane amino acid transporter family protein
Arahy.805HV8	Arahy.07	513288	517180	probable galactinol--sucrose galactosyltransferase 2-like isoform X2
Arahy.29L1CF	Arahy.07	525724	525930	transmembrane protein
Arahy.76FVS2	Arahy.07	528251	543234	BTB POZ domain-containing protein
Arahy.ZU2VWU	Arahy.07	549286	560300	uridine kinase-like
Arahy.0TKI11	Arahy.07	549780	550463	Late embryogenesis abundant (LEA) hydroxyproline-rich glycoprotein family
Arahy.GJ51RN	Arahy.07	570379	577644	ATP binding microtubule motor family protein
Arahy.8KGR77	Arahy.07	580322	584881	regulatory protein RecX family protein
Arahy.VAAE0N	Arahy.07	584891	588782	ATP binding protein
Arahy.864J84	Arahy.07	599988	602998	Got1 Sft2-like vescicle transport protein family
Arahy.B8WNJH	Arahy.07	603125	606501	HEAT SHOCK PROTEIN
Arahy.MZ2CHN	Arahy.07	607143	611306	calcineurin B-like
Arahy.P4RFEM	Arahy.07	614540	615880	uncharacterized protein
Arahy.1WFS8V	Arahy.07	616272	619356	RING-H2 finger protein
Arahy.YJXG1G	Arahy.07	624708	627230	uncharacterized protein
Arahy.GGDJ84	Arahy.07	628418	630931	ABC transporter family protein
Arahy.8J635S	Arahy.07	636826	637335	Retrotransposon protein
Arahy.8KB625	Arahy.07	655723	658799	conserved peptide
Arahy.MZPK30	Arahy.07	659015	660742	coatomer subunit alpha-2-like
Arahy.QRIG84	Arahy.07	662869	665802	Sucrase ferredoxin-like family protein
Arahy.034NP2	Arahy.07	665555	669015	Sec14p-like phosphatidylinositol transfer family protein
Arahy.X0LXK2	Arahy.07	671046	673445	red chlorophyll catabolite reductase

## Sheet: TableS5
Table S5 PPR gene pairs identified in colinear blocks
PPR genes in Tifrunner	PPR genes in diploid progenitors
X7MPPU.1	Aradu.W25Y7.1
80L4ZA.1	Aradu.LBU2P.1
LXD9J9.1	Aradu.WI9P7.1
U516P5.1	Aradu.W2MG5.1
UL517Q.1	Aradu.D47P5.1
PXC5PH.1	Aradu.TN7UM.1
9Z0TAG.1	Aradu.QU35D.1
F3RMTH.1	Aradu.EF31N.1
WG5ADN.1	Aradu.ARZ2Q.1
YY4I9I.1	Aradu.GZ2X7.1
XC7PBP.1	Aradu.1U41E.1
7482I3.1	Aradu.DN87S.1
D0UAXJ.1	Aradu.M3XW9.1
Q2Q9DA.1	Aradu.LXU7Y.1
6J09NJ.1	Aradu.5JX5D.1
ZP1L4J.1	Aradu.P8D0B.1
MTM7TL.1	Aradu.VA2KB.1
PE1C4R.1	Aradu.5FW8E.1
U9H0N8.1	Aradu.DIB1B.1
VXU4K7.1	Aradu.W586D.1
DTF5IW.1	Aradu.9D0BT.1
D9T4RB.1	Aradu.C5Z2E.1
U32GI2.1	Aradu.BB9NS.1
RHK9HC.1	Aradu.8LN7M.1
UTK222.1	Aradu.W9K1H.1
CNDX61.1	Aradu.3ZF9R.1
8HC1KC.1	Aradu.NNP35.1
C93D89.1	Aradu.E9XKH.1
33SUC1.1	Aradu.TQ51J.1
M11B5F.1	Aradu.98KS9.1
I97YLG.1	Aradu.X9YRF.1
GET2P3.1	Aradu.ET9LE.1
P3ZSCJ.1	Aradu.01YLW.1
HTF088.1	Aradu.46B2P.1
W3SGY7.1	Aradu.U84CT.1
RL700P.1	Aradu.8PS80.1
H4NKJU.1	Aradu.XM8V9.1
X8VU69.1	Aradu.QYX6Q.1
5RRQ1I.1	Aradu.7I0FT.1
YQ72RL.1	Aradu.VG2Z7.1
VN6CY8.1	Aradu.43TNC.1
FQ7S35.1	Aradu.6A6H0.1
P1EZAI.1	Aradu.KH49T.1
X62M7H.1	Aradu.L9AJZ.1
M7W1W9.1	Aradu.4Q03K.1
PFI7NN.1	Aradu.T7EMW.1
0T6BEW.1	Aradu.M2JBM.1
FC3EP2.1	Aradu.76095.1
V27VHE.1	Aradu.N4W53.1
82QD2V.1	Aradu.Q9JNX.1
UAU06L.1	Aradu.YHF88.1
WRRX0R.1	Aradu.SAN4V.1
PFBW5V.1	Aradu.PK4QW.1
RX4XEC.1	Aradu.H3HAD.1
8MI9U1.1	Aradu.URV45.1
WT1X3W.1	Aradu.27M85.1
6XQB7Q.1	Aradu.1QK4F.1
UHLQ9J.1	Aradu.7MV2V.1
4GV9B2.1	Aradu.J35Q9.1
2TYZ6D.1	Aradu.4CJ5C.1
ZZ4RN5.1	Aradu.ML5CY.1
LFF0Y5.1	Aradu.Y831A.1
3VYP2V.1	Aradu.BCF6N.1
H7AU2Q.1	Aradu.MC5NU.1
68WZRL.1	Aradu.TI7QV.1
FD0XM2.1	Aradu.PPZ6C.1
K2CPZ4.1	Aradu.9F1L9.1
3YX4VX.1	Aradu.T55NY.1
FN8Y8F.1	Aradu.BP1R0.1
Q7SFU2.1	Aradu.CF2A5.1
FP6DCA.1	Aradu.B4Y17.1
4I0CBR.1	Aradu.YC4E1.1
5FY1X2.1	Aradu.G6ZJP.1
PCZF7N.1	Aradu.VVK9N.1
P2ZS9F.1	Aradu.HUV25.1
97QYBJ.1	Aradu.R2TG0.1
I3T0B4.1	Aradu.FA1DK.1
0CQZ6Z.1	Aradu.YED6D.1
YW7MJY.1	Aradu.Q40F5.1
M3C1JT.1	Aradu.263CM.1
8GL56R.1	Aradu.77PUT.1
GQ0MHW.1	Aradu.L3IFZ.1
A2XG10.1	Aradu.P9YG3.1
22D1A7.1	Aradu.X2CP4.1
64PL1T.1	Aradu.NT394.1
5X1G5N.1	Aradu.87PFQ.1
NM1BWP.1	Aradu.B1BA2.1
HU2A4G.1	Aradu.43TKM.1
FE5KTD.1	Aradu.BG4DW.1
RR3D2P.1	Aradu.E1Q5N.1
E5BCQS.1	Aradu.4HN2L.1
NWYI6Z.1	Aradu.MWB7X.1
N3BM2P.1	Aradu.DL0TN.1
LYR444.1	Aradu.K2M4L.1
KEA2PN.1	Aradu.J1S90.1
YIQ5H3.1	Aradu.7MC45.1
5SK0BH.1	Aradu.A6T5Y.1
9W1T0L.1	Aradu.0ME3H.1
QIT2C2.1	Aradu.BWE80.1
GQ8ZCN.1	Aradu.1573F.1
X32MFV.1	Aradu.P7UBS.1
45X8ED.1	Aradu.YK416.1
EU7MKH.1	Aradu.GPN3U.1
NS7DLW.1	Aradu.64B2V.1
P9G8D9.1	Aradu.C6KKN.1
WFQ33V.1	Aradu.J6K18.1
C6ZTVN.1	Aradu.NMS6W.1
YUWP8F.1	Aradu.54M2C.1
T3W1R1.1	Aradu.BR4A6.1
FJE3KI.1	Aradu.F54T9.1
HZWF25.1	Aradu.DU86V.1
87VPMJ.1	Aradu.WB6IN.1
FKHD3P.1	Aradu.PQH62.1
Y1RBXN.1	Aradu.VP6UV.1
JQA4UT.1	Aradu.DD3VV.1
W4NQ03.1	Aradu.DJE7L.1
44J8X1.1	Aradu.XGC1C.1
HE2L98.1	Aradu.TN7UM.1
VLM2CH.1	Aradu.VM05W.1
SFY2YX.1	Aradu.Q37ME.1
FEEJ53.1	Aradu.VA2KB.1
RBUQ0I.1	Aradu.5L39Q.1
3P1HII.1	Aradu.R3JN6.1
5GFX18.1	Aradu.96Z4R.1
46GJXK.1	Aradu.87AND.1
W2W9XI.1	Aradu.W9K1H.1
VTBJ7F.1	Aradu.N1NH0.1
HE4KG9.1	Aradu.93BUT.1
NSD9NK.1	Aradu.9SY6W.1
U69SRW.1	Aradu.DF61K.1
AR053R.1	Aradu.ET9LE.1
UN0AT6.1	Aradu.X8WEE.1
26LTEF.1	Aradu.46B2P.1
N9YB04.1	Aradu.90B63.1
8Z7TM2.1	Aradu.P1M3A.1
PV0ABM.1	Aradu.YQ9IH.1
TSQH89.1	Aradu.JF1N5.1
U9TVSZ.1	Aradu.Z34FG.1
72MQAV.1	Aradu.2VT95.1
97P92R.1	Aradu.KH49T.1
IJR7LR.1	Aradu.A593M.1
I6H5JG.1	Aradu.4Q03K.1
SQ2KUV.1	Aradu.T7EMW.1
JZ24E9.1	Aradu.M2JBM.1
R78M2C.1	Aradu.76095.1
EBQ4SZ.1	Aradu.Q9JNX.1
KY61D2.1	Aradu.MC5NU.1
SGC6ES.1	Aradu.9QG2X.1
P9T7FJ.1	Aradu.S9TH6.1
EYEW6U.1	Aradu.T4KPN.1
WWV0ES.1	Aradu.CLR4Q.1
UEZ3ZF.1	Aradu.3KT8P.1
EDC6ME.1	Aradu.9F1L9.1
Q8WFXK.1	Aradu.VU660.1
WWE821.1	Aradu.14QL4.1
9R4YLM.1	Aradu.H01IG.1
DBR4AW.1	Aradu.D1GNJ.1
6R2JPG.1	Aradu.L3IFZ.1
TALZ6N.1	Aradu.77PUT.1
RPDR7L.1	Aradu.GDG5H.1
RGU3X9.1	Aradu.E1Q5N.1
51T3ZK.1	Aradu.A6T5Y.1
FBT32S.1	Aradu.DJ63N.1
TA9010.1	Aradu.C6KKN.1
7GE6T4.1	Aradu.SB2UV.1
MX8YYA.1	Aradu.4HN2L.1
6P0CZ8.1	Aradu.54M2C.1
ZKQQ6L.1	Aradu.C4CKS.1
6K7WYQ.1	Aradu.T82FQ.1
6B6FP8.1	Aradu.RZY5Q.1
LXD9J9.1	Araip.AF75F.1
U516P5.1	Araip.423MS.1
UL517Q.1	Araip.L16RT.1
WG5ADN.1	Araip.U647S.1
PE1C4R.1	Araip.7M6VI.1
8HC1KC.1	Araip.E928X.1
Q40RKA.1	Araip.SN0RT.1
FQ7S35.1	Araip.W6R0N.1
PFI7NN.1	Araip.4DP2E.1
0T6BEW.1	Araip.4V1C3.1
FC3EP2.1	Araip.JV1KY.1
V27VHE.1	Araip.GVS5J.1
WRRX0R.1	Araip.C3UV3.1
8MI9U1.1	Araip.1AT57.1
40GBPJ.1	Araip.9W10Y.1
8GL56R.1	Araip.XMZ0V.1
GQ0MHW.1	Araip.VFY46.1
FE5KTD.1	Araip.4E61M.1
X32MFV.1	Araip.N813Z.1
YUWP8F.1	Araip.GKC83.1
IYAJ8R.1	Araip.JDL4L.1
JJ1EFU.1	Araip.DB3YG.1
9AMP7R.1	Araip.PK0UD.1
SR7DDI.1	Araip.T165J.1
QNR046.1	Araip.GXA0G.1
BYDN2S.1	Araip.AY9EG.1
1Q23J3.1	Araip.5G4NZ.1
P50PF0.1	Araip.EUF21.1
HE2L98.1	Araip.DT4U2.1
FMM0SB.1	Araip.74TQE.1
E6SDEU.1	Araip.ZA5MN.1
7CE8CA.1	Araip.L16RT.1
LY1D8B.1	Araip.H6YG7.1
X169V3.1	Araip.V8Q3Z.1
IE5CWM.1	Araip.C8B17.1
KCM1HB.1	Araip.M1J6C.1
UD3ZER.1	Araip.YH2FD.1
4R3XMY.1	Araip.R6PR2.1
YF2YDI.1	Araip.CWJ8Y.1
C25YBK.1	Araip.LVU2P.1
E4GFF4.1	Araip.83BUE.1
HUR7E9.1	Araip.68UDD.1
J60LCZ.1	Araip.QE9ZU.1
W130ZK.1	Araip.RX3N3.1
FEEJ53.1	Araip.956GE.1
K45FBX.1	Araip.YS3X1.1
W479H1.1	Araip.29731.1
GPD66T.1	Araip.QIP1U.1
RBUQ0I.1	Araip.E7N05.1
AWD6JN.1	Araip.01Y6R.1
LUXJ9X.1	Araip.IA5QC.1
5GFX18.1	Araip.9ZJ3X.1
I9WEFC.1	Araip.IK925.1
M89JWR.1	Araip.I6CCK.1
46GJXK.1	Araip.5N3P6.1
W2W9XI.1	Araip.ULX71.1
K4KTGW.1	Araip.J87V9.1
VTBJ7F.1	Araip.TUV2T.1
SH1YAP.1	Araip.I51KZ.1
Q8KF7J.1	Araip.TU2YQ.1
97ANKK.1	Araip.PE5ZI.1
GW2J4P.1	Araip.H05LU.1
JD2ZC9.1	Araip.WJ4AY.1
HE4KG9.1	Araip.ZCE2V.1
0V2A2H.1	Araip.MIU8M.1
NHK9RM.1	Araip.UPW51.1
I1CX7V.1	Araip.T9BHU.1
L9MN9H.1	Araip.TP6H4.1
NSD9NK.1	Araip.ZW511.1
1R97WW.1	Araip.8N9UM.1
AR053R.1	Araip.SCC2U.1
2H8AY8.1	Araip.J49D4.1
K52VCA.1	Araip.8DK6R.1
UN0AT6.1	Araip.QZL9D.1
26LTEF.1	Araip.GB59K.1
4B0G7F.1	Araip.2JP27.1
N9YB04.1	Araip.0J6W3.1
8Z7TM2.1	Araip.EL45E.1
JWX42Q.1	Araip.IG4I1.1
Y4G0P0.1	Araip.SG870.1
FUNI06.1	Araip.19HBE.1
PV0ABM.1	Araip.SSR3W.1
TSQH89.1	Araip.I7WGG.1
U9TVSZ.1	Araip.69UD7.1
72MQAV.1	Araip.H6Y10.1
97P92R.1	Araip.CK6AG.1
1I1C4M.1	Araip.6125S.1
SQ2KUV.1	Araip.4DP2E.1
JZ24E9.1	Araip.4V1C3.1
R78M2C.1	Araip.JV1KY.1
M7CDJN.1	Araip.GVS5J.1
EBQ4SZ.1	Araip.BZS09.1
T5BWJF.1	Araip.W5ZK1.1
B0Y075.1	Araip.ZBT5M.1
LMCB5G.1	Araip.0P7RI.1
VPFI8Q.1	Araip.I65A3.1
KY61D2.1	Araip.T0ICZ.1
SGC6ES.1	Araip.26Q67.1
RN5NL0.1	Araip.36TJC.1
D27WQX.1	Araip.6XT6U.1
IGD5ZI.1	Araip.LM1TG.1
P9T7FJ.1	Araip.A5TFJ.1
S17QX5.1	Araip.8D0IJ.1
KZ4578.1	Araip.417B9.1
AP109C.1	Araip.SMT5D.1
BDV2LV.1	Araip.6P7VM.1
8GZ83G.1	Araip.Q39R1.1
F0IT9C.1	Araip.7U98Y.1
WWV0ES.1	Araip.0Q069.1
BX8F04.1	Araip.4JH32.1
AEE9K3.1	Araip.0E2E8.1
PFB0AA.1	Araip.A8Y20.1
M24FW3.1	Araip.NK81F.1
UEZ3ZF.1	Araip.HAA2S.1
90C2FA.1	Araip.21SG0.1
T7B4BK.1	Araip.I58MT.1
PJ7Y0A.1	Araip.Y9TMD.1
E9G7WB.1	Araip.1806R.1
8PB8XJ.1	Araip.4318U.1
HPMJ5J.1	Araip.H9P89.1
TZKC9S.1	Araip.IF5UW.1
QCQD61.1	Araip.1A8RZ.1
B86ER2.1	Araip.U451Y.1
R9EUUB.1	Araip.NHL4N.1
IS373J.1	Araip.MG532.1
4J8AWY.1	Araip.82R7S.1
H6KYDJ.1	Araip.RQ6YM.1
90E6RV.1	Araip.KVB6S.1
27YA2T.1	Araip.A9NYP.1
WS47X7.1	Araip.CM89P.1
DZGM7B.1	Araip.GN0FR.1
HSF0DX.1	Araip.C22FF.1
E948KA.1	Araip.2RW57.1
UDDI5U.1	Araip.AEB43.1
REC9BI.1	Araip.P0HZW.1
Q8WFXK.1	Araip.C07Z7.1
QBYX8U.1	Araip.1QW4R.1
6C9669.1	Araip.IHC2V.1
9R4YLM.1	Araip.R5EGC.1
SB6WGL.1	Araip.789CI.1
81C096.1	Araip.ZYL4Z.1
WX6VKA.1	Araip.D59I5.1
LU4DEZ.1	Araip.A3GFE.1
DBR4AW.1	Araip.LUC9A.1
R4H24K.1	Araip.WH1S2.1
CH37P4.1	Araip.A6YPJ.1
1DQJ64.1	Araip.NG0MG.1
A8R8TX.1	Araip.DB8C8.1
KJXG91.1	Araip.55YN5.1
TALZ6N.1	Araip.XMZ0V.1
A66RTB.1	Araip.RMR3R.1
LB0VDM.1	Araip.66TWI.1
2EY057.1	Araip.D5H6V.1
78B0B6.1	Araip.65ZUC.1
RPDR7L.1	Araip.T07E1.1
A6SQAT.1	Araip.T231S.1
RGU3X9.1	Araip.BN4UN.1
73FGCJ.1	Araip.AJ2IM.1
6PYW3K.1	Araip.VFY46.1
N35MHT.1	Araip.89I2E.1
3Y8UKE.1	Araip.EH74P.1
PALU6L.1	Araip.X7MJQ.1
LJ4E0Z.1	Araip.94W62.1
51T3ZK.1	Araip.98QEF.1
PGF04L.1	Araip.51HAH.1
FBT32S.1	Araip.ZX319.1
4S02NL.1	Araip.8F6W2.1
T7AVMG.1	Araip.SZ4VC.1
U9PBTF.1	Araip.F9LX7.1
SCF8I0.1	Araip.YJX2P.1
PW5CDL.1	Araip.4US9L.1
U4EN8Z.1	Araip.4L5CB.1
PFL66H.1	Araip.2Z4HD.1
MX8YYA.1	Araip.2WR75.1
7JX4Y9.1	Araip.S6QYA.1
K43CGM.1	Araip.EXC7E.1
6P0CZ8.1	Araip.F2I2G.1
M7NPSI.1	Araip.S4K9T.1
IL2A8L.1	Araip.JDL4L.1
7GE6T4.1	Araip.L79BX.1
RYFJ1I.1	Araip.X6QP4.1
E59C1E.1	Araip.Q821Q.1
FDG2A7.1	Araip.LIM6S.1
5BA5FJ.1	Araip.DB3YG.1
6K7WYQ.1	Araip.E02KZ.1
6B6FP8.1	Araip.BK6T6.1
JDIJ1G.1	Araip.E0XSF.1

## Sheet: TableS6
Table S6 Tissue preferentially expressed PPR genes in Tifrunner
PPR Gene	TAU	Leaf	Shoot	Peg	Pericarp	Seed
arahy.Tifrunner.gnm1.ann1.EDC6ME	0.91	495.79	40.87	80.41	16.53	37.57
arahy.Tifrunner.gnm1.ann1.K2CPZ4	0.91	495.79	40.87	80.41	16.53	37.57
arahy.Tifrunner.gnm1.ann1.0CQZ6Z	0.75	206.07	69.38	54.29	28.99	95.48
arahy.Tifrunner.gnm1.ann1.0F554D	0.95	326.37	20.16	23.14	1.47	2.95
arahy.Tifrunner.gnm1.ann1.1DQJ64	0.84	766.78	146.38	121.68	92.01	92.69
arahy.Tifrunner.gnm1.ann1.3U27PV	0.81	583.89	130.43	169.77	37.35	66.52
arahy.Tifrunner.gnm1.ann1.4I0CBR	0.82	288.88	102.61	43.8	11.99	71.01
arahy.Tifrunner.gnm1.ann1.51T3ZK	0.87	1.08	3.45	12.01	0	20.43
arahy.Tifrunner.gnm1.ann1.64PL1T	0.82	150.99	45.13	21.98	14.83	34.9
arahy.Tifrunner.gnm1.ann1.6P0CZ8	0.87	4.52	9.97	17.53	83.33	6.56
arahy.Tifrunner.gnm1.ann1.8QK61L	0.93	0.57	8.37	0.13	1.07	12.23
arahy.Tifrunner.gnm1.ann1.A2XG10	0.86	807.4	125.03	132.71	77.5	99.57
arahy.Tifrunner.gnm1.ann1.BYDN2S	0.74	137.62	58.66	36.81	12.84	55.29
arahy.Tifrunner.gnm1.ann1.C8Z94U	0.76	671.29	186.78	208.75	94.44	140.71
arahy.Tifrunner.gnm1.ann1.CU1T9Z	0.82	93.94	36.61	10.35	4.87	23.02
arahy.Tifrunner.gnm1.ann1.E59C1E	0.79	395.8	109.41	65.97	69.32	81.28
arahy.Tifrunner.gnm1.ann1.GPD66T	0.79	68.71	20.45	16.79	6.16	11.18
arahy.Tifrunner.gnm1.ann1.HSF0DX	0.71	305.19	166.52	61.76	36.32	108.69
arahy.Tifrunner.gnm1.ann1.HZWF25	0.89	413.57	93.4	33.48	3.91	19.99
arahy.Tifrunner.gnm1.ann1.K4B1N3	0.79	581.09	151.19	138.5	71.61	151.58
arahy.Tifrunner.gnm1.ann1.LMCB5G	0.71	171.19	73.24	50.58	24.22	100.46
arahy.Tifrunner.gnm1.ann1.MTM7TL	0.77	211.15	55.81	56.91	34.43	41.85
arahy.Tifrunner.gnm1.ann1.N35MHT	0.96	1212.3	32.99	89.34	17.97	12.14
arahy.Tifrunner.gnm1.ann1.NS7DLW	0.71	1836	463.85	683.21	448	490.16
arahy.Tifrunner.gnm1.ann1.PW5CDL	0.71	487.67	142.14	161.14	119.65	122.35
arahy.Tifrunner.gnm1.ann1.QHJM8I	0.83	484.4	95.57	87.91	59.47	67.47
arahy.Tifrunner.gnm1.ann1.R4H24K	0.81	276.56	70.31	51.77	36.83	62.06
arahy.Tifrunner.gnm1.ann1.SBHH31	0.82	619.7	124.03	179.11	24.3	73.94
arahy.Tifrunner.gnm1.ann1.T7AVMG	0.85	2437.41	374.53	510.77	184.49	277.93
arahy.Tifrunner.gnm1.ann1.WWE821	0.91	541.01	85.36	49.05	6.42	11.81
arahy.Tifrunner.gnm1.ann1.X32MFV	0.93	424.15	45.4	38.73	0.17	3.8
arahy.Tifrunner.gnm1.ann1.X62M7H	0.75	926.2	278.58	303.42	121.81	142.01
arahy.Tifrunner.gnm1.ann1.YUWP8F	0.81	8.56	15.88	28.21	94.73	10.16
arahy.Tifrunner.gnm1.ann1.Z43HYI	0.9	739.77	80.16	128.48	19.48	43.06
arahy.Tifrunner.gnm1.ann1.1I1C4M	0.75	943.14	296.4	255.62	167.51	191.39
arahy.Tifrunner.gnm1.ann1.6C9669	0.9	673.3	113.15	64	20.33	34.61
arahy.Tifrunner.gnm1.ann1.6M8E1A	0.86	600.56	99.64	88.21	58.12	94.35
arahy.Tifrunner.gnm1.ann1.83E5X5	0.83	492.1	105.52	85.73	60.85	91.91
arahy.Tifrunner.gnm1.ann1.KCM1HB	0.79	805.1	189.47	242.23	72.13	160.25
arahy.Tifrunner.gnm1.ann1.M89JWR	0.8	144.1	29.31	34.38	23.11	35.47
arahy.Tifrunner.gnm1.ann1.VXU4K7	0.74	10.5	30.68	4.01	9.03	21.08
arahy.Tifrunner.gnm1.ann1.YY4I9I	0.81	229.41	60.59	43.33	29.49	63.07
arahy.Tifrunner.gnm1.ann1.ZP1L4J	0.73	501.65	185.98	147.11	71.37	114.92
arahy.Tifrunner.gnm1.ann1.SW1UT6	0.71	100.97	50.98	20.13	15.86	90.28
arahy.Tifrunner.gnm1.ann1.4GV9B2	0.71	11.06	19.59	3.6	2.52	10.91
arahy.Tifrunner.gnm1.ann1.8HC1KC	0.8	0.6	3.4	0.87	0.6	8.95
arahy.Tifrunner.gnm1.ann1.LYR444	0.76	54.9	23.59	11.87	4.61	14.78
arahy.Tifrunner.gnm1.ann1.5SK0BH	0.74	4.46	9.04	19.93	2.21	20.92
arahy.Tifrunner.gnm1.ann1.PALU6L	0.76	40.44	14.42	10.12	4.83	9.68
arahy.Tifrunner.gnm1.ann1.7GE6T4	0.72	5.12	2.89	12.43	2.38	0.82
arahy.Tifrunner.gnm1.ann1.WY3AB3	0.71	8.54	20.73	6.01	3.4	14.83
arahy.Tifrunner.gnm1.ann1.LB0VDM	0.74	0.2	5.33	8.45	1.08	4.4
arahy.Tifrunner.gnm1.ann1.E948KA	0.81	18.12	42.02	73.54	234.33	59.89
arahy.Tifrunner.gnm1.ann1.JQA4UT	0.82	15.47	4.03	1.72	2.62	14.73
arahy.Tifrunner.gnm1.ann1.Y4G0P0	0.85	3.46	3.97	23.17	2.89	6.27
arahy.Tifrunner.gnm1.ann1.FP6DCA	0.72	16.78	40.14	82.17	166.34	56.87

## Sheet: TableS7
Table S7 Differentially expressed PPR among tive tissues with highest expression in seeds
Gene annotation	Leaf	Shoot	Gynophore tip	Pericarp	Seed	Differentially expressed among four stages of developing seeds
arahy.Tifrunner.gnm1.ann1.1L2IGB	19.3395	16.9686	2.3534	3.42224	20.4964
arahy.Tifrunner.gnm1.ann1.51T3ZK	1.07704	3.45207	12.0074	0	20.4349
arahy.Tifrunner.gnm1.ann1.8QK61L	0.572345	8.36829	0.131606	1.0676	12.2318
arahy.Tifrunner.gnm1.ann1.AXN4M2	60.1026	52.3123	23.458	20.2761	63.2684
arahy.Tifrunner.gnm1.ann1.D27WQX	68.6814	59.8213	30.9491	22.0939	69.4244
arahy.Tifrunner.gnm1.ann1.D3X7TW	202.235	285.858	274.192	178.911	291.218
arahy.Tifrunner.gnm1.ann1.FQ7S35	35.8167	71.0802	38.4689	78.5216	171.274	Yes
arahy.Tifrunner.gnm1.ann1.W5Z95J	25.5283	25.2932	10.6958	9.06478	31.9957
arahy.Tifrunner.gnm1.ann1.XENT32	17.1413	17.0293	5.2233	5.78546	19.1751
arahy.Tifrunner.gnm1.ann1.CEH98S	10.0656	13.2639	10.4964	9.55087	39.6912
arahy.Tifrunner.gnm1.ann1.Q8KF7J	265.451	399.762	310.179	435.402	471.178	Yes
arahy.Tifrunner.gnm1.ann1.M24FW3	16.0518	27.9372	13.4777	12.6196	31.1758
arahy.Tifrunner.gnm1.ann1.XBP1YJ	12.0329	10.8706	2.466	2.46295	12.2218
arahy.Tifrunner.gnm1.ann1.BN27KI	32.382	29.0601	11.1381	14.8861	34.8582
arahy.Tifrunner.gnm1.ann1.BX8F04	15.6828	16.4462	6.68532	3.33091	18.0068
arahy.Tifrunner.gnm1.ann1.91G2CV	108.664	123.141	49.8574	70.5937	164.909	Yes
arahy.Tifrunner.gnm1.ann1.8HC1KC	0.59749	3.40278	0.866837	0.602817	8.94577
arahy.Tifrunner.gnm1.ann1.87VPMJ	18.6318	23.4655	10.6894	22.8212	53.3943
arahy.Tifrunner.gnm1.ann1.90E6RV	3.12743	9.94424	9.17053	5.37293	25.2148	Yes
arahy.Tifrunner.gnm1.ann1.13BEBU	52.9777	30.9438	10.0452	8.58614	70.4525	Yes
arahy.Tifrunner.gnm1.ann1.33UH6E	28.0781	27.5444	8.26873	9.6321	34.2179
arahy.Tifrunner.gnm1.ann1.MVMT0D	33.3461	29.6534	12.9419	10.0655	35.4971
arahy.Tifrunner.gnm1.ann1.E6SDEU	14.6029	15.048	8.48417	10.331	26.5796
arahy.Tifrunner.gnm1.ann1.1XK2C4	33.0829	35.1803	15.1689	14.8803	37.4378
arahy.Tifrunner.gnm1.ann1.5SK0BH	4.46207	9.04001	19.9253	2.20969	20.9209
arahy.Tifrunner.gnm1.ann1.26LTEF	43.5329	70.3749	60.2183	51.2004	95.6663
arahy.Tifrunner.gnm1.ann1.N3BM2P	15.5258	14.853	4.90438	5.47298	19.1426
arahy.Tifrunner.gnm1.ann1.RR3D2P	12.5133	19.2799	30.2066	12.6083	42.1619
arahy.Tifrunner.gnm1.ann1.Y9P708	318.913	244.263	124.646	131.865	335.072	Yes
arahy.Tifrunner.gnm1.ann1.DKXM8B	1.48225	10.0375	5.09044	3.69196	12.7529
arahy.Tifrunner.gnm1.ann1.7GG78Q	16.2826	16.3261	5.98566	5.35228	24.0443
arahy.Tifrunner.gnm1.ann1.Y1RBXN	27.5203	43.3607	20.6532	24.108	45.8698
arahy.Tifrunner.gnm1.ann1.F0IT9C	29.1201	26.0743	12.1409	11.9851	33.662
arahy.Tifrunner.gnm1.ann1.VZ16Z8	24.6961	24.426	9.56327	10.3393	28.9788	Yes
arahy.Tifrunner.gnm1.ann1.IS373J	11.0025	22.8348	15.1796	15.796	23.7922
arahy.Tifrunner.gnm1.ann1.WRRX0R	60.1021	68.3474	62.9335	46.2834	106.693	Yes
arahy.Tifrunner.gnm1.ann1.LFF0Y5	13.9377	14.1853	6.28411	5.5702	18.1883
arahy.Tifrunner.gnm1.ann1.4B8HFT	39.9113	37.9452	14.3431	13.9932	56.491	Yes
arahy.Tifrunner.gnm1.ann1.W479H1	106.096	170.591	61.7263	100.466	175.286	Yes
arahy.Tifrunner.gnm1.ann1.FA2NZF	66.5802	59.8883	28.8509	35.7518	72.9825	Yes
arahy.Tifrunner.gnm1.ann1.ZH1I8Y	35.2837	30.6911	16.681	17.3827	37.8433
arahy.Tifrunner.gnm1.ann1.Y3WPT5	11.2724	15.9185	6.29411	7.35441	16.5292
arahy.Tifrunner.gnm1.ann1.X50QN8	27.1942	27.1143	13.4081	14.6052	30.4016
arahy.Tifrunner.gnm1.ann1.5Y0QX9	118.154	82.1625	43.5208	75.7802	164.39	Yes
arahy.Tifrunner.gnm1.ann1.8MI9U1	15.7767	16.2571	10.5164	3.14978	16.3064
arahy.Tifrunner.gnm1.ann1.UN0AT6	39.4676	47.2498	20.618	26.7037	47.6634
arahy.Tifrunner.gnm1.ann1.I6H5JG	61.8364	83.6747	98.2769	32.4234	107.205	Yes
arahy.Tifrunner.gnm1.ann1.M7W1W9	61.8364	83.6747	98.2769	32.4234	107.205	Yes
arahy.Tifrunner.gnm1.ann1.U516P5	13.0821	24.2506	30.0907	12.909	34.9582
arahy.Tifrunner.gnm1.ann1.K4KTGW	9.68681	18.5861	4.39759	3.0324	20.2408
arahy.Tifrunner.gnm1.ann1.UBJ1U1	36.1159	34.8937	13.7082	17.1512	39.0154
arahy.Tifrunner.gnm1.ann1.WT1X3W	38.6672	14.3296	11.8352	9.41565	39.6831	Yes
arahy.Tifrunner.gnm1.ann1.SZ4JBM	57.7309	94.9923	81.1955	64.0742	177.182	Yes
arahy.Tifrunner.gnm1.ann1.PJ7Y0A	0	4.16279	4.2621	2.49922	5.2497
arahy.Tifrunner.gnm1.ann1.QR2JGW	16.5744	23.7026	9.5756	8.77788	25.9294	Yes
arahy.Tifrunner.gnm1.ann1.3Y8UKE	8.64226	8.35048	3.73549	1.63608	10.0959
arahy.Tifrunner.gnm1.ann1.U69SRW	45.5651	63.6379	39.591	64.4493	64.4592
arahy.Tifrunner.gnm1.ann1.D6B5XF	23.1013	19.1647	10.8203	13.3374	26.2914
arahy.Tifrunner.gnm1.ann1.W3SGY7	12.5545	25.8236	29.8516	23.1133	34.6584
arahy.Tifrunner.gnm1.ann1.SGC6ES	240.102	243.493	141.303	163.487	247.202	Yes
arahy.Tifrunner.gnm1.ann1.B86ER2	79.0543	86.9999	80.2937	56.2756	128.417
arahy.Tifrunner.gnm1.ann1.6XQB7Q	1.5513	4.51958	1.38921	1.88763	5.73256
arahy.Tifrunner.gnm1.ann1.LRGX4B	1.39351	4.85496	2.12498	4.87073	6.2312
arahy.Tifrunner.gnm1.ann1.IGD5ZI	32.0676	31.2018	14.9859	16.6452	34.2973
arahy.Tifrunner.gnm1.ann1.KXVD6W	33.6025	72.9221	40.9048	45.4299	84.8324	Yes
arahy.Tifrunner.gnm1.ann1.A66RTB	14.6011	17.2317	14.34	6.5499	20.584
arahy.Tifrunner.gnm1.ann1.PCZF7N	4.83336	6.23643	1.51816	1.60498	6.63742
arahy.Tifrunner.gnm1.ann1.0XE8ZG	261.777	229.051	161.789	217.657	400.547	Yes
arahy.Tifrunner.gnm1.ann1.V0KD92	29.9285	30.2171	21.3545	23.0709	40.1619
arahy.Tifrunner.gnm1.ann1.M7NPSI	110.073	64.1611	93.4374	145.381	153.004	Yes
arahy.Tifrunner.gnm1.ann1.XV3FN1	7.92205	16.9983	9.1609	5.77291	19.5151
arahy.Tifrunner.gnm1.ann1.33SUC1	72.3206	63.656	36.2828	40.7208	80.9349	Yes
arahy.Tifrunner.gnm1.ann1.MXWZ40	115.134	86.1333	56.567	72.4407	134.971	Yes
arahy.Tifrunner.gnm1.ann1.LU4DEZ	42.5262	59.2774	60.7249	30.8482	74.7222	Yes
arahy.Tifrunner.gnm1.ann1.PFL66H	10.0621	12.5294	17.6225	7.57349	18.7707
arahy.Tifrunner.gnm1.ann1.ANG7EI	5.09482	7.21932	4.14566	3.65469	7.88963
arahy.Tifrunner.gnm1.ann1.NSD9NK	221.049	182.082	100.375	138.369	235.124	Yes
arahy.Tifrunner.gnm1.ann1.H82N3I	9.00268	10.6528	5.33606	4.93573	13.0651
arahy.Tifrunner.gnm1.ann1.UDDI5U	168.824	130.521	96.0174	103.522	179.502	Yes
arahy.Tifrunner.gnm1.ann1.RL700P	177.568	180.744	117.928	194.849	215.509	Yes
arahy.Tifrunner.gnm1.ann1.6PYW3K	16.7989	14.8119	7.61267	3.48744	18.5764	Yes
arahy.Tifrunner.gnm1.ann1.A3A4LS	254.621	279.642	173.043	286.503	453.427	Yes
arahy.Tifrunner.gnm1.ann1.NBNI0E	47.7445	23.0771	28.6855	25.3112	51.6042
arahy.Tifrunner.gnm1.ann1.YC2S1L	114.94	74.7498	37.9604	132.293	136.305	Yes
arahy.Tifrunner.gnm1.ann1.885AEG	114.385	106.996	50.5645	81.4056	137.567	Yes
arahy.Tifrunner.gnm1.ann1.8GZ83G	10.9166	6.05843	4.17253	3.13114	23.3417	Yes
arahy.Tifrunner.gnm1.ann1.N5KWY8	91.5367	86.111	75.5711	60.3897	124.133	Yes
arahy.Tifrunner.gnm1.ann1.HV5MI3	21.4694	20.6749	16.1748	21.4351	33.3083
arahy.Tifrunner.gnm1.ann1.E9VV46	4.18203	10.901	8.74917	5.58266	17.2585
arahy.Tifrunner.gnm1.ann1.WG5ADN	27.7187	40.6152	24.0023	19.4267	43.4437
arahy.Tifrunner.gnm1.ann1.N9YB04	6.35637	13.5094	12.6187	5.05978	14.6684
arahy.Tifrunner.gnm1.ann1.V00E3V	33.0202	35.2441	19.2678	27.4838	35.9817
arahy.Tifrunner.gnm1.ann1.IE5CWM	71.1806	83.8912	46.1912	39.9032	86.1002	Yes
arahy.Tifrunner.gnm1.ann1.73FGCJ	503.623	1013.98	997.768	1104.52	1364.69	Yes
arahy.Tifrunner.gnm1.ann1.ZKBH0L	29.1309	32.092	24.5005	34.7114	38.3561
arahy.Tifrunner.gnm1.ann1.ZZ4RN5	28.2335	27.5182	16.0642	15.2708	28.6195
arahy.Tifrunner.gnm1.ann1.V27VHE	80.7655	108.483	101.347	68.9022	108.825
arahy.Tifrunner.gnm1.ann1.I4XD34	10.4579	11.5611	8.29583	4.37802	16.2859
arahy.Tifrunner.gnm1.ann1.9U1QHR	119.523	97.9554	126.666	174.345	220.383	Yes
arahy.Tifrunner.gnm1.ann1.K3U1RD	111.012	80.2861	93.3354	100.719	158.257	Yes
arahy.Tifrunner.gnm1.ann1.TA9010	88.114	78.355	61.9756	69.906	99.3425
arahy.Tifrunner.gnm1.ann1.IYAJ8R	22.6137	31.0277	20.2474	30.6372	44.1536
arahy.Tifrunner.gnm1.ann1.MAGV51	3.77648	7.02302	7.96624	7.65978	11.0004
arahy.Tifrunner.gnm1.ann1.8GL56R	7.90594	14.4328	5.34358	9.92056	22.1264	Yes
arahy.Tifrunner.gnm1.ann1.SCF8I0	48.7607	38.5637	23.6571	56.2796	76.4441	Yes
arahy.Tifrunner.gnm1.ann1.99HPZV	35.5153	52.9013	55.169	26.2802	61.9208	Yes
arahy.Tifrunner.gnm1.ann1.T3W1R1	78.5858	96.1104	59.5988	67.0847	111.509
arahy.Tifrunner.gnm1.ann1.PG25TT	170.032	149.832	187.555	122.192	191.162	Yes
arahy.Tifrunner.gnm1.ann1.U4EN8Z	17.6347	22.1779	17.7448	14.1061	22.6729
arahy.Tifrunner.gnm1.ann1.EU7MKH	13.2329	12.4627	11.5265	6.31582	14.3329	Yes
